# Supplementary material for: Droplet Digital PCR Is a Novel Screening Method Identifying Potential Cardiac G-Protein-Coupled Receptors as Candidate Pharmacological Targets in a Rat Model of Pressure-Overload-Induced Cardiac Dysfunction
Source: Int J Mol Sci. 2023 Sep 7;24(18):13826. doi: 10.3390/ijms241813826 (PMC10531061; doi:10.3390/ijms241813826)
Supplement: Supplementary file 1 [file ijms-24-13826-s001.zip]

Archive with 1 entries (1 files):
- ijms-2541560-supplementary.pdf
